# Supplementary material for: Ranking of Business Process Simulation Software Tools with DEX/QQ Hierarchical Decision Model
Source: PLoS One. 2016 Feb 12;11(2):e0148391. doi: 10.1371/journal.pone.0148391 (PMC4752506; doi:10.1371/journal.pone.0148391)
Supplement: S1 DSS Implementation — The archive contains all the necessary supporting files for DEX/QQ evaluation. The main executable file is DEX_BPSS.m. The experts preferences for each of the categories, shown in Fig 3, are given in DEX_BPSS.mat or in text format dexi.csv. After executing the DEX_BPSS.m script, the final ranking will be stored in the variable final_rank. The data in final_rank can be employed for drawing Figs 4 and 5. (ZIP) [file pone.0148391.s001.zip]

Archive with 33 entries (31 files):
- simulations/
- simulations/DEX_BPSS.m
- simulations/DEX_BPSS.mat
- simulations/dexi.csv
- simulations/README
- simulations/supporting_m_files/
- simulations/supporting_m_files/aggregateH.m
- simulations/supporting_m_files/calcx.m
- simulations/supporting_m_files/clearDuplicatesH.m
- simulations/supporting_m_files/countelements.m
- simulations/supporting_m_files/countxv.m
- simulations/supporting_m_files/dolzina.m
- simulations/supporting_m_files/elementi.m
- simulations/supporting_m_files/equal_options.m
- simulations/supporting_m_files/errorsBibe.m
- simulations/supporting_m_files/errperf.m
- simulations/supporting_m_files/evaluateOptionQQ.m
- simulations/supporting_m_files/expandH.m
- simulations/supporting_m_files/f.m
- simulations/supporting_m_files/g.m
- simulations/supporting_m_files/ismonotonicBibeH.m
- simulations/supporting_m_files/kcnc.m
- simulations/supporting_m_files/maxming.m
- simulations/supporting_m_files/nonMonotonicBibeDTH.m
- simulations/supporting_m_files/pre_proc1.m
- simulations/supporting_m_files/QQH1.m
- simulations/supporting_m_files/sortall.m
- simulations/supporting_m_files/sortallpajo.m
- simulations/supporting_m_files/submatrix.m
- simulations/supporting_m_files/travGravBibeDTH.m
- simulations/supporting_m_files/unique_p.m
- simulations/supporting_m_files/uniquePajo.m
- simulations/supporting_m_files/xticklabel_rotate.m
