# Supplementary material for: Ranking of Business Process Simulation Software Tools with DEX/QQ Hierarchical Decision Model
Source: PLoS One. 2016 Feb 12;11(2):e0148391. doi: 10.1371/journal.pone.0148391 (PMC4752506; doi:10.1371/journal.pone.0148391)
Supplement: S1 DSS Implementation — The archive contains all the necessary supporting files for DEX/QQ evaluation. The main executable file is DEX_BPSS.m. The experts preferences for each of the categories, shown in Fig 3, are given in DEX_BPSS.mat or in text format dexi.csv. After executing the DEX_BPSS.m script, the final ranking will be stored in the variable final_rank. The data in final_rank can be employed for drawing Figs 4 and 5. (ZIP) [file pone.0148391.s001.zip › simulations/DEX_BPSS.m]

%% DEX_BPSS model without extension of tables

pathCell = regexp(path, pathsep, 'split');
if ispc  % Windows is not case-sensitive
  onPath = any(strcmpi('./supporting_m_files', pathCell));
else
  onPath = any(strcmp('./supporting_m_files', pathCell));
end

if onPath == 0
   addpath(genpath('./supporting_m_files')); 
end
%%
clc
clear
load DEX_BPSS.mat

DataAnalysis = sortallpajo(DataAnalysis,1,size(DataAnalysis,2));
Distributions = sortallpajo(Distributions,1,size(Distributions,2));
StatisticalFacil = sortallpajo(StatisticalFacil,1,size(StatisticalFacil,2));
Eficiency = sortallpajo(Eficiency,1,size(Eficiency,2));
Testability = sortallpajo(Testability,1,size(Testability,2));
ExperimentFacil = sortallpajo(ExperimentFacil,1,size(ExperimentFacil,2));
SimFacil = sortallpajo(SimFacil,1,size(SimFacil,2));
Visual = sortallpajo(Visual,1,size(Visual,2));
overallSimCap = sortallpajo(overallSimCap,1,size(overallSimCap,2));

rank_levels = [];
LL={};
funcList = {@QQH1, @giniBreimanH1, @giniCovarianceH1, @giniPopulationH1, @InfGainH1, @ChiH1};
for i = 1:1%numel(funcList)
     
    M=pre_proc1(DataAnalysis);
    mat=travGravBibeDTH(DataAnalysis,[]); 
    Sqq=funcList{i}(DataAnalysis, mat, M); % evaluate function funcList{i} with parameters A, mat and M; This is only for tables that consists of leaves i.e. without need to extend the attributes
    A=unique(Sqq.rezults(:,2:end),'rows');
    size(unique(A(:,end)))
    size(A(:,end))
    rank_levels = [rank_levels  size(unique(A(:,end))) size(A(:,end))];
    
    M=pre_proc1(Distributions);
    mat=travGravBibeDTH(Distributions,[]); 
    Iqq=funcList{i}(Distributions, mat, M);
    A=unique(Iqq.rezults(:,2:end),'rows');
    size(unique(A(:,end)))
    size(A(:,end))
    rank_levels = [rank_levels  size(unique(A(:,end))) size(A(:,end))];
     
    M=pre_proc1(StatisticalFacil);
    mat=travGravBibeDTH(StatisticalFacil,[]); 
    SFqq=funcList{i}(StatisticalFacil, mat, M);
    CFqq=aggregateH(SFqq,Iqq,1,Sqq,2); % agregate: expand the attributes and evaluate the newly obtained alternatives
    A=unique(CFqq.rezults(:,2:end),'rows');
    size(unique(A(:,end)))
    size(A(:,end))
    rank_levels = [rank_levels  size(unique(A(:,end))) size(A(:,end))];
     
    M=pre_proc1(Eficiency);
    mat=travGravBibeDTH(Eficiency,[]); 
    Rqq=funcList{i}(Eficiency, mat, M)
    A=unique(Rqq.rezults(:,2:end),'rows')
    size(unique(A(:,end)))
    size(A(:,end))
    rank_levels = [rank_levels  size(unique(A(:,end))) size(A(:,end))];
     
    M=pre_proc1(Testability);
    mat=travGravBibeDTH(Testability,[]); 
    Tqq=funcList{i}(Testability, mat, M);
    %CFqq=aggregateH(CFeval,Iqq,1); % agregate: expand the attributes and evaluate the newly obtained alternatives
    %A=unique(CFqq.rezults(:,2:end),'rows');
    size(unique(A(:,end)))
    size(A(:,end))
    rank_levels = [rank_levels  size(unique(A(:,end))) size(A(:,end))];    
    
    M=pre_proc1(ExperimentFacil);
    mat=travGravBibeDTH(ExperimentFacil,[]); 
    EFqq=funcList{i}(ExperimentFacil, mat, M);
    %Cqq=aggregateH(Ceval,Sqq,1,CFqq,2,GDqq,3);
    %A=unique(Cqq.rezults(:,2:end),'rows');
    size(unique(A(:,end)))
    size(A(:,end))
    rank_levels = [rank_levels  size(unique(A(:,end))) size(A(:,end))];
     
      
    M=pre_proc1(SimFacil);
    mat=travGravBibeDTH(SimFacil,[]); 
    Ueval=funcList{i}(SimFacil, mat, M);
    Uqq=aggregateH(Ueval,EFqq,1,Tqq,2,Rqq,3);
    Uqq.rezults;
    A=unique(Uqq.rezults(:,2:end),'rows');
    size(unique(A(:,end)));
    size(A(:,end));
    rank_levels = [rank_levels  size(unique(A(:,end))) size(A(:,end))];
    
    M=pre_proc1(Visual);
    mat=travGravBibeDTH(Visual,[]); 
    Veval=funcList{i}(Visual, mat, M);
    %Uqq=aggregateH(Veval,Cqq,3);
    %Uqq.rezults;
    A=unique(Veval.rezults(:,2:end),'rows');
    size(unique(A(:,end)));
    size(A(:,end));
    rank_levels = [rank_levels  size(unique(A(:,end))) size(A(:,end))];
    
    
    
    M=pre_proc1(overallSimCap);
    mat=travGravBibeDTH(overallSimCap,[]); 
    OWFAeval=funcList{i}(overallSimCap, mat, M);
    A=unique(OWFAeval.rezults(:,2:end),'rows');
    size(unique(A(:,end)))
    size(A(:,end))
     rank_levels = [rank_levels  size(unique(A(:,end))) size(A(:,end))];
   % OWFAqq=aggregateH(OWFAeval,Uqq,1,Rqq,2); premnogu opcii ima ovde

   %LL{end+1}=OWFAqq;

   size(unique(OWFAeval.rezults(:,end)));
   
   
end


%% find the evaluation of a given option with QQ
clear final_rank;

DATA=dataset('File','dexi.csv','Delimiter','\t');

for rows=1:size(DATA,1)
    clc
    %DataAnalysis
    QDAF=DATA(rows,:).QDAF; %2
    ODA=DATA(rows,:).ODA;
    ClassDataAnalysis = DataAnalysis(intersect( find(DataAnalysis(:,1) == QDAF), find(DataAnalysis(:,2) == ODA)),end);
    InterConnOption = [QDAF ODA ClassDataAnalysis];
    Sqq.extOptFinal = evaluateOptionQQ(InterConnOption, Sqq);


    %Distributions
    TD=DATA(rows,:).TD;
    UDD=DATA(rows,:).UDD;
    DF = DATA(rows,:).DF;
    ClassDistributions = Distributions(intersect( find(Distributions(:,1) == TD), ...
        intersect(find(Distributions(:,2) == UDD), find(Distributions(:,3) == DF))),end);
    InterConnOption = [TD UDD DF ClassDistributions];
    Iqq.extOptFinal = evaluateOptionQQ(InterConnOption, Iqq);


    % Statistical Facililities
    ClassStatisticalFacil = StatisticalFacil(intersect( find(StatisticalFacil(:,1) == ClassDistributions), find(StatisticalFacil(:,2) == ClassDataAnalysis)),end);
    StatisticalFacilOption = [Iqq.extOptFinal Sqq.extOptFinal ClassStatisticalFacil];
    CFqq.extOptFinal = evaluateOptionQQ(StatisticalFacilOption, CFqq);


    %Efficiency
    LOD=DATA(rows,:).LOD;
    ROB=DATA(rows,:).ROB;
    QOM = DATA(rows,:).QOM;
    QP = DATA(rows,:).QP;

    ClassEfficiency = Eficiency(intersect( find(Eficiency(:,1) == LOD), ...
        intersect(find(Eficiency(:,2) == ROB), ...
        intersect(find(Eficiency(:,3) == QOM), find(Eficiency(:,4) == QP)))),end);
    EfficiencyOption = [LOD ROB QOM QP ClassEfficiency];
    Rqq.extOptFinal = evaluateOptionQQ(EfficiencyOption, Rqq);


    %Testability
    BP=DATA(rows,:).BP;
    LC=DATA(rows,:).LC;
    ERT = DATA(rows,:).ERT;
    ClassTestability = Testability(intersect( find(Testability(:,1) == BP), ...
        intersect(find(Testability(:,2) == LC), find(Testability(:,3) == ERT))),end);
    TestabilityOption = [BP LC ERT ClassTestability];
    Tqq.extOptFinal = evaluateOptionQQ(TestabilityOption, Tqq);


    %Experiment Facilities
    ABR=DATA(rows,:).ABR;
    ADRL=DATA(rows,:).ADRL;
    WUP = DATA(rows,:).WUP;
    ClassEF = ExperimentFacil(intersect( find(ExperimentFacil(:,1) == ABR), ...
        intersect(find(ExperimentFacil(:,2) == ADRL), find(ExperimentFacil(:,3) == WUP))),end);
    EFOption = [ABR ADRL WUP ClassEF];
    EFqq.extOptFinal = evaluateOptionQQ(EFOption, EFqq);


    % Simulation Facililities
    ClassSimulationFacil = SimFacil(intersect( find(SimFacil(:,1) == ClassEF), ...
        intersect(find(SimFacil(:,2) == ClassTestability), find(SimFacil(:,3) == ClassEfficiency))),end);
    SimulationFacilOption = [EFqq.extOptFinal Tqq.extOptFinal Rqq.extOptFinal ClassSimulationFacil];
    Uqq.extOptFinal = evaluateOptionQQ(SimulationFacilOption, Uqq);


    %Visual Aspects
    AQ=DATA(rows,:).AQ;
    GQ=DATA(rows,:).GQ;
    ClassVisual = Visual(intersect( find(Visual(:,1) == AQ), find(Visual(:,2) == GQ)),end);
    VisualOption = [AQ GQ ClassVisual];
    Veval.extOptFinal = evaluateOptionQQ(VisualOption, Veval);


    % Simulation Capabilities
    ClassSimulationCapabil = overallSimCap(intersect( find(overallSimCap(:,1) == ClassVisual), ...
        intersect(find(overallSimCap(:,2) == ClassSimulationFacil), find(overallSimCap(:,3) == ClassStatisticalFacil))),end);
    SimulationCapabilOption = [Veval.extOptFinal Uqq.extOptFinal CFqq.extOptFinal ClassSimulationCapabil];
    OWFAeval.extOptFinal = evaluateOptionQQ(SimulationCapabilOption, OWFAeval);
    final_rank(rows) = OWFAeval.extOptFinal;
end

figure;
xl = 1:length(final_rank);
plot(xl,final_rank)
 xticklabel_rotate(xl,90,DATA(:,1).NAME,'interpreter','none')
