# Supplementary material for: Ranking of Business Process Simulation Software Tools with DEX/QQ Hierarchical Decision Model
Source: PLoS One. 2016 Feb 12;11(2):e0148391. doi: 10.1371/journal.pone.0148391 (PMC4752506; doi:10.1371/journal.pone.0148391)
Supplement: S1 DSS Implementation — The archive contains all the necessary supporting files for DEX/QQ evaluation. The main executable file is DEX_BPSS.m. The experts preferences for each of the categories, shown in Fig 3, are given in DEX_BPSS.mat or in text format dexi.csv. After executing the DEX_BPSS.m script, the final ranking will be stored in the variable final_rank. The data in final_rank can be employed for drawing Figs 4 and 5. (ZIP) [file pone.0148391.s001.zip › simulations/dexi.csv]

NAME	AQ	GQ	ABR	ADRL	WUP	BP	LC	ERT	LOD	ROB	QOM	QP	TD	UDD	DF	QDAF	ODA	OS
ActiveVOS	3	2	2	2	2	2	2	2	2	2	3	2	1	2	2	3	3	0
Activiti	1	1	2	2	2	2	2	2	3	3	3	2	1	2	2	3	3	1
AgilePoint	4	3	2	2	2	2	2	2	1	2	3	2	1	2	2	3	3	0
Apache ODE	1	1	2	2	2	2	2	2	2	2	3	2	1	2	2	3	3	1
Appian	3	2	2	2	2	2	2	2	1	1	3	2	1	2	2	3	3	0
AristaFlow	1	2	2	2	2	2	2	2	1	1	3	2	1	2	2	3	2	0
AuraPortal BPMS	2	2	2	2	2	2	2	2	1	1	2	2	1	2	2	2	2	0
Bizagi	4	3	1	2	2	2	2	2	1	1	3	2	1	1	1	2	2	0
Bonitasoft	3	2	2	2	2	2	2	2	1	1	3	2	1	1	1	2	3	0
Bosch Software Innovations	3	2	2	2	2	2	2	2	2	2	3	2	1	2	2	2	2	0
camunda BPM platform	2	3	2	2	2	2	2	3	3	3	3	2	2	2	2	3	3	1
Eunomia Process	1	1	1	2	1	1	2	1	1	1	2	2	1	1	1	1	1	0
IBM Websphere	4	3	2	2	2	2	2	3	3	3	3	2	3	2	2	3	3	0
iGrafx	4	3	1	2	2	2	2	2	3	2	2	2	3	2	2	3	3	0
Intalio	3	2	2	2	2	2	2	2	3	2	2	2	2	1	2	3	3	1
jABC	2	2	2	2	2	2	2	3	2	2	3	2	3	2	2	3	3	1
jSonic	3	2	2	2	2	2	2	2	2	2	2	2	3	2	2	2	3	0
jBPM	3	2	2	2	2	2	2	3	3	3	3	2	3	2	2	3	3	1
Microsoft Windows Workflow Foundation	3	2	2	2	1	2	2	3	2	2	1	2	2	2	1	1	1	0
MID	3	2	1	2	2	2	2	2	2	1	2	2	1	1	1	2	2	0
Modelio	1	2	1	2	2	2	2	2	1	1	2	2	1	1	1	2	2	0
Oracle BPM	4	3	2	2	2	2	2	3	3	3	2	2	1	2	2	2	2	0
Orchestra	4	2	2	2	2	2	2	2	2	2	3	2	2	1	2	2	2	1
Ploetz + Zeller	1	1	1	1	2	1	1	1	2	2	1	2	2	1	1	2	2	0
PNMsoft	3	3	2	1	2	2	2	2	1	1	3	2	2	1	1	2	2	0
Process Maker	3	1	1	1	1	2	2	1	2	2	2	2	1	1	1	2	2	0
TIBCO	4	3	2	2	2	2	2	3	3	3	3	2	2	2	2	3	3	0
Together	1	2	2	2	2	2	2	2	2	2	2	2	2	2	2	2	2	1
uEngine BPM	2	2	2	1	2	1	2	2	2	2	1	2	2	2	1	1	1	1
Ultimus	3	3	1	1	1	2	2	1	1	1	2	2	1	1	1	2	2	0
Visual Paradigm	3	3	2	1	2	2	2	2	1	2	3	2	1	1	1	2	2	0
WSO2	2	2	2	1	2	2	2	2	1	1	2	2	1	1	1	2	2	0
YAWL	1	2	2	2	2	1	2	2	1	2	2	2	2	1	1	1	2	0
