# Supplementary material for: Ranking of Business Process Simulation Software Tools with DEX/QQ Hierarchical Decision Model
Source: PLoS One. 2016 Feb 12;11(2):e0148391. doi: 10.1371/journal.pone.0148391 (PMC4752506; doi:10.1371/journal.pone.0148391)
Supplement: S1 DSS Implementation — The archive contains all the necessary supporting files for DEX/QQ evaluation. The main executable file is DEX_BPSS.m. The experts preferences for each of the categories, shown in Fig 3, are given in DEX_BPSS.mat or in text format dexi.csv. After executing the DEX_BPSS.m script, the final ranking will be stored in the variable final_rank. The data in final_rank can be employed for drawing Figs 4 and 5. (ZIP) [file pone.0148391.s001.zip › simulations/README]

The main file is DEX_BPSS.m. 
The folder supporting_m_files contains all the neccessary supporting files for DEX/QQ evaluation. The experts preferences for each of the categories, shown in Fig. 2 are set in DEX_BPSS.mat. The experts' oppinion regarding the available BPSS tools are listed in dexi.csv.

After starting the DEX_BPSS.m file, the final ranking are stored in the variable final_rank. Each row in the final_rank matrix corresponds to the evaluation of the BPSS tool in the corresposnig row in the dexi.csv file.
