# Supplementary material for: Ranking of Business Process Simulation Software Tools with DEX/QQ Hierarchical Decision Model
Source: PLoS One. 2016 Feb 12;11(2):e0148391. doi: 10.1371/journal.pone.0148391 (PMC4752506; doi:10.1371/journal.pone.0148391)
Supplement: S1 DSS Implementation — The archive contains all the necessary supporting files for DEX/QQ evaluation. The main executable file is DEX_BPSS.m. The experts preferences for each of the categories, shown in Fig 3, are given in DEX_BPSS.mat or in text format dexi.csv. After executing the DEX_BPSS.m script, the final ranking will be stored in the variable final_rank. The data in final_rank can be employed for drawing Figs 4 and 5. (ZIP) [file pone.0148391.s001.zip › simulations/supporting_m_files/aggregateH.m]

function Mout=aggregateH(varargin)
 
            
            
            Cqq1=expandH(varargin{1}.output(:,1:end-1), varargin{2}.output, varargin{3});  
            
            i=4;
            while i<nargin,
                Cqq1=expandH(Cqq1, varargin{i}.output, varargin{i+1});
                i=i+2;
            end

            [r,c]=size(Cqq1);
            Cqq1=[Cqq1 zeros(r,1)];

            kc=varargin{1}.kc;
            nc=varargin{1}.nc;
            coeff=varargin{1}.coeff;
            
            [r1 c1]= size(varargin{1}.output);
            [r2 c2]= size(varargin{1}.coeff);
            
            if ((c1-2)==c2) % all methods except QQ
                
                coeff=coeff/100;

                for ii=1:r,
                    p=Cqq1(ii,end-1);
                    Cqq1(ii,end)=kc(p)*(Cqq1(ii,1:end-2)*coeff')+nc(p);
                end


            else
                
                for ii=1:r
                   p=Cqq1(ii,end-1);
                   Cqq1(ii,end)=kc(p)*([1 Cqq1(ii,1:end-2)]*coeff)+nc(p);
                end
                   
            end
            
           

%             Cqq.sortOfA=Cqq1(:,1:end-1);
%             Cqq.QQ=Cqq1(:,end);
%             Cqq.coeff=coeff;
%             Cqq.kn=y_c.kn;
            
            Mout=varargin{1};
            Mout.output=Cqq1;
            
%     end


end
