# Supplementary material for: Ranking of Business Process Simulation Software Tools with DEX/QQ Hierarchical Decision Model
Source: PLoS One. 2016 Feb 12;11(2):e0148391. doi: 10.1371/journal.pone.0148391 (PMC4752506; doi:10.1371/journal.pone.0148391)
Supplement: S1 DSS Implementation — The archive contains all the necessary supporting files for DEX/QQ evaluation. The main executable file is DEX_BPSS.m. The experts preferences for each of the categories, shown in Fig 3, are given in DEX_BPSS.mat or in text format dexi.csv. After executing the DEX_BPSS.m script, the final ranking will be stored in the variable final_rank. The data in final_rank can be employed for drawing Figs 4 and 5. (ZIP) [file pone.0148391.s001.zip › simulations/supporting_m_files/dolzina.m]

function len=dolzina(x)
    
    len=[];
    [r c]=size(x); %najdi go brojot na redici na matricata
    for i=1:r
        len(i,1)=norm(x(i,:));
    end


    k=max(len); %ja dava maximalnata dolzina na vektorite vo matricata x
    ind=strfind(reshape(len',1,[]),k); %ja dava pozicijata na koja se naogja najdolgiot vektor !!!VNIMANIE moze da ima povke od dva vektori koi se so ista dolzina. Najdobro e DM da definira koj e najpovolen vektor    
    for i=1:r
        len(i,2)=(acos(x(i,:)*x(ind(1),:)'/(norm(x(i,:))*norm(x(ind(1),:))))); %go dava agolot na sekoj od vektorite vo odnos na najdolgiot vektor vo radijani
        len(i,3)=(acos(x(i,:)*x(ind(1),:)'/(norm(x(i,:))*norm(x(ind(1),:)))))*180/pi; %go dava agolot na sekoj od vektorite vo odnos na najdolgiot vektor vo stepeni
        len(i,4)=len(i,1)*cos(len(i,2));%ja dava proekcijata na vektorot vrs najdolgiot vektor vo svojata klasa
    end
end
