# Supplementary material for: Ranking of Business Process Simulation Software Tools with DEX/QQ Hierarchical Decision Model
Source: PLoS One. 2016 Feb 12;11(2):e0148391. doi: 10.1371/journal.pone.0148391 (PMC4752506; doi:10.1371/journal.pone.0148391)
Supplement: S1 DSS Implementation — The archive contains all the necessary supporting files for DEX/QQ evaluation. The main executable file is DEX_BPSS.m. The experts preferences for each of the categories, shown in Fig 3, are given in DEX_BPSS.mat or in text format dexi.csv. After executing the DEX_BPSS.m script, the final ranking will be stored in the variable final_rank. The data in final_rank can be employed for drawing Figs 4 and 5. (ZIP) [file pone.0148391.s001.zip › simulations/supporting_m_files/elementi.m]

function el=elementi(A)
%     a=size(A);% ja dava velichinata na matricata A vo array so dva elementi, od koi prviot e brpj na redici a vtoriot broj na koloni
%     b=int64(a(:,2));
%     SORTROWS(A,b);
% 
%     % najdi gi site razlichni izlezi od matricata A koi se smesteni vo
%     % poslednata kolona
% 

    %[r,c]=size(A);
    %kol=A(:,c);
    %el=uniquePajo(kol); %vo vektor gi dava site razlichni vrednosti koi se javile vo poslednata kolona od matricata A
    el = uniquePajo(A(:,end));

end
