# Supplementary material for: Ranking of Business Process Simulation Software Tools with DEX/QQ Hierarchical Decision Model
Source: PLoS One. 2016 Feb 12;11(2):e0148391. doi: 10.1371/journal.pone.0148391 (PMC4752506; doi:10.1371/journal.pone.0148391)
Supplement: S1 DSS Implementation — The archive contains all the necessary supporting files for DEX/QQ evaluation. The main executable file is DEX_BPSS.m. The experts preferences for each of the categories, shown in Fig 3, are given in DEX_BPSS.mat or in text format dexi.csv. After executing the DEX_BPSS.m script, the final ranking will be stored in the variable final_rank. The data in final_rank can be employed for drawing Figs 4 and 5. (ZIP) [file pone.0148391.s001.zip › simulations/supporting_m_files/equal_options.m]

function equal_opt = equal_options(A2)

    
    equal_opt=[];
    A1=A2(:,1:end-1);
    el=unique(A1(:,end));
    b = ones(1,size(A1,2));
    
     for ii = 1:length(el)

            k=find(A2(:,end-1)==el(ii));
            A = A2(k,:);
            A = sortallpajo(A,1,size(A,2)); % sortiraj po poslednata kolona vo koja se vsushnost presmetkite
            
            for jj = 1:size(A,1)-1
                
                if isequal(A(jj,end),A(jj+1,end)) 
                
                    if ~isequal(A(jj,:),A(jj+1,:))
                        equal_opt=[equal_opt; strmatch(A(jj,:),A2)];
                    end
                end
                 
            end
     end


end
