# Supplementary material for: Ranking of Business Process Simulation Software Tools with DEX/QQ Hierarchical Decision Model
Source: PLoS One. 2016 Feb 12;11(2):e0148391. doi: 10.1371/journal.pone.0148391 (PMC4752506; doi:10.1371/journal.pone.0148391)
Supplement: S1 DSS Implementation — The archive contains all the necessary supporting files for DEX/QQ evaluation. The main executable file is DEX_BPSS.m. The experts preferences for each of the categories, shown in Fig 3, are given in DEX_BPSS.mat or in text format dexi.csv. After executing the DEX_BPSS.m script, the final ranking will be stored in the variable final_rank. The data in final_rank can be employed for drawing Figs 4 and 5. (ZIP) [file pone.0148391.s001.zip › simulations/supporting_m_files/errorsBibe.m]

function err=errorsBibe(A)

T=A(:,end-1); % target value
P=A(:,end); % predicted value by the model


err.mae=errperf(T,P,'mae'); % mae (mean absolute error)
err.rmse=errperf(T,P,'rmse'); % rmse (root mean squared error)
err.mse=errperf(T,P,'mse'); % mse (mean squared error)

err.mare=errperf(T,P,'mare'); % mare (mean absolute relative error)
err.msre=errperf(T,P,'msre'); % msre (mean squared relative error)
err.rmsre=errperf(T,P,'rmsre'); % rmsre (root mean squared relative error)

err.mape=errperf(T,P,'mape'); % mape (mean absolute percentage error) Percentage error equals relative error times 100.
err.mspe=errperf(T,P,'mspe'); % mspe (mean squared percentage error)
err.rmspe=errperf(T,P,'rmspe'); % rmspe (root mean squared percentage error)

err.rae=errperf(T,P,'rae'); % rae (relative absolute error) from Weka green book
err.rrse=errperf(T,P,'rrse'); % rrse (root relative squared error) from Weka green book


 
end
