# Supplementary material for: Ranking of Business Process Simulation Software Tools with DEX/QQ Hierarchical Decision Model
Source: PLoS One. 2016 Feb 12;11(2):e0148391. doi: 10.1371/journal.pone.0148391 (PMC4752506; doi:10.1371/journal.pone.0148391)
Supplement: S1 DSS Implementation — The archive contains all the necessary supporting files for DEX/QQ evaluation. The main executable file is DEX_BPSS.m. The experts preferences for each of the categories, shown in Fig 3, are given in DEX_BPSS.mat or in text format dexi.csv. After executing the DEX_BPSS.m script, the final ranking will be stored in the variable final_rank. The data in final_rank can be employed for drawing Figs 4 and 5. (ZIP) [file pone.0148391.s001.zip › simulations/supporting_m_files/expandH.m]

function a_fin=expandH(A_2,y_c,input_num) % 

% input_num tels which column of A_2 has to be expanded with numbers
% from y_c. A_2 is the matrix that has to be expanded with the elements
% from the matrix y_c.


[r,c]=size(A_2);
[r1, c1]=size(y_c);
a_fin=[];


[b,m]=unique(y_c(:,end-1),'first'); % b: gi dava site razlichni vrednosti vo izlezot na y_c (t.e. kolku razlichni klasi ima); m: pochetokot na nova razlichna vrednost vo y_c

for i=1:size(b)
    %prvo ja opredeluvame matricata "my" koja treba da se dodade
    p=size(m);
    if (i==p(1)), %poslednata vrednost od vektorot
        my=y_c(m(i):end,end);
    else
        my=y_c(m(i):m(i+1)-1,end);
    end
    
    %vo sledniot ciklus ja proshiruvame matricata so my
    for ii=1:r
        %my=y_c.QQ(end-2:end);% treba da se definira my razlichno
       if A_2(ii,input_num)==b(i),
           
           l=length(my);
           if (input_num ==1)
               reps=[my repmat(A_2(ii,2:end),l,1)] ;
           end

           if (input_num == c)
               reps=[repmat(A_2(ii,1:end-1),l,1) my] ;
           end

           if ( (input_num > 1) && (input_num < c) )
                reps=[repmat(A_2(ii,1:input_num-1),l,1) my repmat(A_2(ii,input_num+1:end),l,1)];
           end

           a_fin=[a_fin; reps];
        end
    end

end
end
