# Supplementary material for: Ranking of Business Process Simulation Software Tools with DEX/QQ Hierarchical Decision Model
Source: PLoS One. 2016 Feb 12;11(2):e0148391. doi: 10.1371/journal.pone.0148391 (PMC4752506; doi:10.1371/journal.pone.0148391)
Supplement: S1 DSS Implementation — The archive contains all the necessary supporting files for DEX/QQ evaluation. The main executable file is DEX_BPSS.m. The experts preferences for each of the categories, shown in Fig 3, are given in DEX_BPSS.mat or in text format dexi.csv. After executing the DEX_BPSS.m script, the final ranking will be stored in the variable final_rank. The data in final_rank can be employed for drawing Figs 4 and 5. (ZIP) [file pone.0148391.s001.zip › simulations/supporting_m_files/f.m]

% In varargin you insert calculated coeff i.e. weights with gini, information gain ...
function [y_c,kc,nc,maxg,ming, coeff]=f(A, varargin)

if (nargin==1)
    coeff=g(A); % gi presmetuva koeficientite na funkcijata g so multipna regresija
else
    coeff=[0 cell2mat(varargin)]'/100;% this line I heed to insert coefiitionets (weights) calculated with gini/chi/informativity....
end;

%el=elementi(A); %vo vektorot el gi dava site razlichni vrednosti koi se javile vo poslednata kolona od matricata A
el = unique(A(:,end));
mmg=maxming(A,el,coeff); %funkcijata vraka vektor so vrednosti za min(g) i max(g) na sekoja od klasite vo matricata A; dopolnitelno tuka se vrshat i site moi presmeti so vektori
[kc nc]=kcnc(mmg,el); % gi presmetuva vrednostite na kc i nc


maxg=mmg.maxg;%output parameter
ming=mmg.ming;%output parameter
nk=[kc nc];%output parameter
[r,c]=size(A);
[r1 c1]=size(el);


%presmetuvanje na finalnata izlezna vrednost na f: 
k_c=[];
n_c=[];
%Ba=SORTROWS(A,3);
Ba=sortall(A);
B=Ba(:,1:c-1);
B=[ones(r,1) B];
%k=coeff(1)+coeff(2)*B(:,1)+coeff(3)*B(:,2)+...
k=B*coeff;
for j=1:r1
    x=submatrix(Ba,el(j)); % ja deli matricata A na submatrici vo zavisnost od vrednostite na A vo poslednata kolona
    a=size(x);
    for i=1:a
        kcsize=size(k_c); % ova e potrebno za da ja opredelam poslednata pozicija na koja treba da se zapishe vo k_c i n_c; k_c i n_c se so ednakva dimenzija, zatoa ja zemam samo dimenzijata na kc 
        k_c(1,kcsize(2)+1)=kc(j);
        n_c(1,kcsize(2)+1)=nc(j);
        
        k_ccrtanje=kc(j);
        n_crtanje=nc(j);
    end;
%     if (c==3)
%         h=crtanje(coeff,x,k_ccrtanje,n_crtanje);
%         colormap jet;
%         xlabel('X');
%         ylabel('Y');
%         zlabel('F');        
%     end; 
end


%y_c=[Ba diag(k_c)*k+n_c' len1];
y_c.sortOfA=Ba;
y_c.QQ=diag(k_c)*k+n_c';% tuka e samo presmetanata vrednost spored QQ
y_c.projectionMethod=mmg.len1;% in this matrix first colom is lenght of vectors, second colomn is theta angle from the longest vector in a certain class and third is projection onto that vector
y_c.coeff=coeff;
%y_c.labelnc=['k' 'n' 'maxg' 'ming'];
y_c.kn=[kc' nc' maxg' ming'];

% if (c==3)
%     labels=['xx' 'yy' 'class' 'marevalue' 'length' 'rad' 'degrees' 'projection'];
%     colormap jet;
%     xlabel('X');
%     ylabel('Y');
%     zlabel('F');
%     hold off;
%  end;

end
