# Supplementary material for: Ranking of Business Process Simulation Software Tools with DEX/QQ Hierarchical Decision Model
Source: PLoS One. 2016 Feb 12;11(2):e0148391. doi: 10.1371/journal.pone.0148391 (PMC4752506; doi:10.1371/journal.pone.0148391)
Supplement: S1 DSS Implementation — The archive contains all the necessary supporting files for DEX/QQ evaluation. The main executable file is DEX_BPSS.m. The experts preferences for each of the categories, shown in Fig 3, are given in DEX_BPSS.mat or in text format dexi.csv. After executing the DEX_BPSS.m script, the final ranking will be stored in the variable final_rank. The data in final_rank can be employed for drawing Figs 4 and 5. (ZIP) [file pone.0148391.s001.zip › simulations/supporting_m_files/g.m]

% Determin the coffitients of g(), using multiple linear regression, as output in matrix a, for CAR example for
% aggregate parameters SAFETY, COSTS and CAR (capital letters are used for agregated attributes)

function [coeff]=g(A)

%x1=[2 1 2 1 1 2]'; %abs
%x2=[3 3 2 2 1 1]'; % Size
%y=[4 3 3 2 1 1]'; % SAFETY
%x3=[3 3 2 3 2 1 2 1 1]'; % cena
%x4=[3 2 3 1 2 3 1 2 1]'; % maintaince
%ycosts=[3 3 3 2 2 2 1 1 1]'; %COSTS
%x5=[3 3 2 2 1 3 1 2 3 2 1 1]'; %cost (in CAR atribute)
%x6=[4 3 4 3 4 2 3 2 1 1 1 2]'; %safety (in CAR atribute)
%ycar=[5 4 4 4 4 3 3 2 1 1 1 1]';% CAR


% X=[ones(size(x1)) x1 x2];
% coeff=X\y; %vo ovaa matrica se koeficientite a0,a1,a2,..., kade a0 e slobodnot koeficient
% Y=X*coeff;


[r,c]=size(A);
X=A(:,1:c-1);
y=A(:,c);
o=ones(1,length(X))';
X=[o X];
coeff=X\y; % operator \ uses least square method to find solution of the equiation Ax=b
Y=X*coeff;
MaxErr=max(abs(Y-y));
