# Supplementary material for: Ranking of Business Process Simulation Software Tools with DEX/QQ Hierarchical Decision Model
Source: PLoS One. 2016 Feb 12;11(2):e0148391. doi: 10.1371/journal.pone.0148391 (PMC4752506; doi:10.1371/journal.pone.0148391)
Supplement: S1 DSS Implementation — The archive contains all the necessary supporting files for DEX/QQ evaluation. The main executable file is DEX_BPSS.m. The experts preferences for each of the categories, shown in Fig 3, are given in DEX_BPSS.mat or in text format dexi.csv. After executing the DEX_BPSS.m script, the final ranking will be stored in the variable final_rank. The data in final_rank can be employed for drawing Figs 4 and 5. (ZIP) [file pone.0148391.s001.zip › simulations/supporting_m_files/ismonotonicBibeH.m]

function out=ismonotonicBibeH(A)
% this function tests monotonicity, i.e. chechks greateh than,
% and does not allow equal in the final calculations; 

[r c]=size(A);

out=1; % 1 means 'true' or monotonic

for ii=1:r-1
    if (A(ii,end) > A(ii+1,end)) || isequal(A(ii,end),A(ii+1,end))
        out=0; % 0 means 'false', or nonmonotonic
        break;
    else
        ii=ii+1;
    end
       
end


end
