# Supplementary material for: Ranking of Business Process Simulation Software Tools with DEX/QQ Hierarchical Decision Model
Source: PLoS One. 2016 Feb 12;11(2):e0148391. doi: 10.1371/journal.pone.0148391 (PMC4752506; doi:10.1371/journal.pone.0148391)
Supplement: S1 DSS Implementation — The archive contains all the necessary supporting files for DEX/QQ evaluation. The main executable file is DEX_BPSS.m. The experts preferences for each of the categories, shown in Fig 3, are given in DEX_BPSS.mat or in text format dexi.csv. After executing the DEX_BPSS.m script, the final ranking will be stored in the variable final_rank. The data in final_rank can be employed for drawing Figs 4 and 5. (ZIP) [file pone.0148391.s001.zip › simulations/supporting_m_files/kcnc.m]

function [kc nc]=kcnc(mmg,el)

    [r c]=size(el);
    for i=1:r
        if (mmg.maxg(i)-mmg.ming(i))~=0
            kc(i)=1/(mmg.maxg(i)-mmg.ming(i));
        else
            kc(i)=0;
        end
            nc(i)=el(i)+0.5-kc(i)*mmg.maxg(i);
    end
end
