# Supplementary material for: Ranking of Business Process Simulation Software Tools with DEX/QQ Hierarchical Decision Model
Source: PLoS One. 2016 Feb 12;11(2):e0148391. doi: 10.1371/journal.pone.0148391 (PMC4752506; doi:10.1371/journal.pone.0148391)
Supplement: S1 DSS Implementation — The archive contains all the necessary supporting files for DEX/QQ evaluation. The main executable file is DEX_BPSS.m. The experts preferences for each of the categories, shown in Fig 3, are given in DEX_BPSS.mat or in text format dexi.csv. After executing the DEX_BPSS.m script, the final ranking will be stored in the variable final_rank. The data in final_rank can be employed for drawing Figs 4 and 5. (ZIP) [file pone.0148391.s001.zip › simulations/supporting_m_files/maxming.m]

function k=maxming(A,el,coeff)

k.maxg=[];
k.ming=[];
k.len1=[];

[r c]=size(A); % c is also the number of coeffitients
[r1 c1]=size(el);

a=zeros(c,1);

for ii=2:c
    if coeff(ii)>=0
        a(ii,1)=0.5;
    else
        a(ii,1)=-0.5;
    end
end


for j=1:r1
    x=submatrix(A,el(j)); % ja deli matricata A na submatrici vo zavisnost od vrednostite na A vo poslednata kolona
    [r2 c2]=size(x);
    len=dolzina(x); % ovie dva reda se za mojot algoritam
    k.len1=[k.len1;len]; %in this matrix first colom is lenght of vectors, second colomn is theta angle from the longest vector in a certain class and third is projection onto that vector
    
    clear gcostsMIN
    clear gcostsMAX
     
    for i=1:r2,
        %test=[1.5 x(i,1:end-1)]-0.5; % 1.5-0.5=1 taa edinica posle mi treba zaradi mnozenje so koeficientot a0 vo tezinite.
        test=[1 x(i,1:end-1)]'-a;
        gcostsMIN(i)=coeff'*test;
        %test1=[0.5 x(i,1:end-1)]+0.5; % I changed c to end
        test1=[1 x(i,1:end-1)]'+a;
        gcostsMAX(i)=coeff'*test1; %ova e ekvivalentno na: coeff(1,1)+coeff(2,1)*(x(i,1)+0.5)+coeff(3,1)*(x(i,2)+0.5);
        
    end
    
    
    k.maxg(j)=max(gcostsMAX);
    k.ming(j)=min(gcostsMIN);

%     k.maxg(j)=max(gcostsMAX);
%     k.ming(j)=min(gcostsMIN);

    
    
    %             inds=find(y==el(j));
% 
%             A_sub=A(inds,:);
% 
%             xs=[1.5*ones(length(inds),1) A_sub(:,1:c-1)]-0.5;
%             mi(j)=min(xs*coeff);
% 
%             xs=[0.5*ones(length(inds),1) A_sub(:,1:c-1)]+0.5;
%             mx(j)=max(xs*coeff);

end


end
