# Supplementary material for: Ranking of Business Process Simulation Software Tools with DEX/QQ Hierarchical Decision Model
Source: PLoS One. 2016 Feb 12;11(2):e0148391. doi: 10.1371/journal.pone.0148391 (PMC4752506; doi:10.1371/journal.pone.0148391)
Supplement: S1 DSS Implementation — The archive contains all the necessary supporting files for DEX/QQ evaluation. The main executable file is DEX_BPSS.m. The experts preferences for each of the categories, shown in Fig 3, are given in DEX_BPSS.mat or in text format dexi.csv. After executing the DEX_BPSS.m script, the final ranking will be stored in the variable final_rank. The data in final_rank can be employed for drawing Figs 4 and 5. (ZIP) [file pone.0148391.s001.zip › simulations/supporting_m_files/nonMonotonicBibeDTH.m]

 
function nonMonotonic = nonMonotonicBibeDTH(A2,mat)

    nonMonotonic={};
    for ii=1:size(mat,2)
        bb=[];
        k=mat{ii};
        
        for jj = 1:size(k,1)
            
            bb=[A2(k(1,1),:);A2(k(1,2),:)];
            a=ismonotonicBibeH(bb); % status weather a submatrix is also monotonic according to ranking, does not allow equal rank options
            if a==0
                nonMonotonic{end+1}=bb;
            end
            
        end
    end
end
