# Supplementary material for: Ranking of Business Process Simulation Software Tools with DEX/QQ Hierarchical Decision Model
Source: PLoS One. 2016 Feb 12;11(2):e0148391. doi: 10.1371/journal.pone.0148391 (PMC4752506; doi:10.1371/journal.pone.0148391)
Supplement: S1 DSS Implementation — The archive contains all the necessary supporting files for DEX/QQ evaluation. The main executable file is DEX_BPSS.m. The experts preferences for each of the categories, shown in Fig 3, are given in DEX_BPSS.mat or in text format dexi.csv. After executing the DEX_BPSS.m script, the final ranking will be stored in the variable final_rank. The data in final_rank can be employed for drawing Figs 4 and 5. (ZIP) [file pone.0148391.s001.zip › simulations/supporting_m_files/pre_proc1.m]

function X=pre_proc1(A)
% treba da se popravi za asimetrichni sluchai koga B se razlikuva, t.e.
% koga moze da se pojavat vrednosti od 1-3 kaj eden atribut, odnosno od 1-4
% kaj drug


[r c]=size(A);
A2=A(:,end);
%xv=zeros(c-1,max(max(A)));

%[B1,I,J]=unique(sort(A2)); % ovoj red e komentiran a na negovo mesto e
%dodaden naredniot red

B1=1:1:max(A2); B1=B1';
xc=countxv(B1,A2);
X={xc};

for i=1:c-1    

    A1=A(:,i);
    
%     [B,I,J]=unique(sort(A1));
%     kxv=countxv(B,A1);

% Slednite dva reda se popravka na pretkodnite dva
    B=1:1:max(A1); B=B';
    kxv=countxv(B,A1);
    
 %   if (size(B1) ~= size(B))
 %       kxv = popraviKxv(kxv, B, B1);
 %   end
    
    xv{i}=kxv;
    x{i}=calcx(A1,A2);
    
end


    
    X(end+1)={xv};
    X(end+1)={x};
    
% xv=X{2};
% x=X{3};
end
