# Supplementary material for: Ranking of Business Process Simulation Software Tools with DEX/QQ Hierarchical Decision Model
Source: PLoS One. 2016 Feb 12;11(2):e0148391. doi: 10.1371/journal.pone.0148391 (PMC4752506; doi:10.1371/journal.pone.0148391)
Supplement: S1 DSS Implementation — The archive contains all the necessary supporting files for DEX/QQ evaluation. The main executable file is DEX_BPSS.m. The experts preferences for each of the categories, shown in Fig 3, are given in DEX_BPSS.mat or in text format dexi.csv. After executing the DEX_BPSS.m script, the final ranking will be stored in the variable final_rank. The data in final_rank can be employed for drawing Figs 4 and 5. (ZIP) [file pone.0148391.s001.zip › simulations/supporting_m_files/QQH1.m]

function out=QQH(O, mat, M)


            %M=pre_proc1(O);
            %[nonMonotonic1 monotonic1,mat]=ReadMeTravGraph(A1,[]); 
            [y_c,kc,nc,maxg,ming, coeff]=f(O);
            
            A2=[y_c.sortOfA y_c.QQ];
            errA2=errorsBibe(A2); % calculate errors
        %   [M2, M22]=diferencesClassesPajo(A2,numberOfAttributes);%diferencesClasses(A2);
         %  [flag2, MM2]=diferencesAllPajo(A2,numberOfAttributes);%diferencesAll(A2); % flag tells if differences in sign of outputs for same patterns in different classes occures. If flag=false, then there occured differences
            nonMonotonic2=nonMonotonicBibeDTH(A2,mat);
            nonMonotonic_equal_options = equal_options(A2);
             
            [r c]=size(A2);
            a=1:1:r;
                        
            out.nonMonotonic=nonMonotonic2;
              out.nonMonotonic_equal_options=nonMonotonic_equal_options;
            out.rezults=[a' A2];
            out.errors=[errA2.mae; errA2.rmse; errA2.mse; errA2.mare; errA2.msre; errA2.rmsre; errA2.mape; errA2.mspe; errA2.rmspe; errA2.rae; errA2.rrse]';
            out.output=A2;
            out.coeff=[coeff];
            out.kc=kc;
            out.nc=nc;
            
end
