# Supplementary material for: Ranking of Business Process Simulation Software Tools with DEX/QQ Hierarchical Decision Model
Source: PLoS One. 2016 Feb 12;11(2):e0148391. doi: 10.1371/journal.pone.0148391 (PMC4752506; doi:10.1371/journal.pone.0148391)
Supplement: S1 DSS Implementation — The archive contains all the necessary supporting files for DEX/QQ evaluation. The main executable file is DEX_BPSS.m. The experts preferences for each of the categories, shown in Fig 3, are given in DEX_BPSS.mat or in text format dexi.csv. After executing the DEX_BPSS.m script, the final ranking will be stored in the variable final_rank. The data in final_rank can be employed for drawing Figs 4 and 5. (ZIP) [file pone.0148391.s001.zip › simulations/supporting_m_files/sortall.m]

% This function sorts the whole matrix starting from last column and going
% to the firs

function B=sortall(A)

[r c]=size(A);
el=elementi(A);
[r1 c1]=size(el);
B=[];

if c==1
    B=sortrows(A);
else
    for ii=1:r1
        x=submatrix(A,el(ii));
        y=sortall(x(:,1:end-1));     
        x=[y x(:,end)];
        B=[B; x]; 
    end 
end


end
