# Supplementary material for: Ranking of Business Process Simulation Software Tools with DEX/QQ Hierarchical Decision Model
Source: PLoS One. 2016 Feb 12;11(2):e0148391. doi: 10.1371/journal.pone.0148391 (PMC4752506; doi:10.1371/journal.pone.0148391)
Supplement: S1 DSS Implementation — The archive contains all the necessary supporting files for DEX/QQ evaluation. The main executable file is DEX_BPSS.m. The experts preferences for each of the categories, shown in Fig 3, are given in DEX_BPSS.mat or in text format dexi.csv. After executing the DEX_BPSS.m script, the final ranking will be stored in the variable final_rank. The data in final_rank can be employed for drawing Figs 4 and 5. (ZIP) [file pone.0148391.s001.zip › simulations/supporting_m_files/sortallpajo.m]

% This function sorts the whole matrix starting from last column and going
% to the first

function B=sortallPajo(A,colMin,colMax)

if (colMin > colMax)
    B=A;
    return;
end

a=colMax:-1:colMin;
B=sortrows(A,a);
% B=[];
% 
% 
% A=sortByColumn(A,colMax);
% cu=sort(uniquePajo(A(:,colMax)));
% 
% prev = 1;
% for kk=1:length(cu)
%     current = find(A(:,colMax)==cu(kk),1,'last');
%     C=sortAllPajo(A(prev:current,:),colMin,colMax - 1);
%     prev=current+1;
%     B=[B;C];
% end


end

function B=sortByColumn(A,col)
    A;
    col;
    [SA,IX]=sort(A(:,col));
    B=A(IX,:);
end 
