# Supplementary material for: Ranking of Business Process Simulation Software Tools with DEX/QQ Hierarchical Decision Model
Source: PLoS One. 2016 Feb 12;11(2):e0148391. doi: 10.1371/journal.pone.0148391 (PMC4752506; doi:10.1371/journal.pone.0148391)
Supplement: S1 DSS Implementation — The archive contains all the necessary supporting files for DEX/QQ evaluation. The main executable file is DEX_BPSS.m. The experts preferences for each of the categories, shown in Fig 3, are given in DEX_BPSS.mat or in text format dexi.csv. After executing the DEX_BPSS.m script, the final ranking will be stored in the variable final_rank. The data in final_rank can be employed for drawing Figs 4 and 5. (ZIP) [file pone.0148391.s001.zip › simulations/supporting_m_files/submatrix.m]

function k=submatrix(A,p)
% The function k=submatrix(A,p), creates a submatrix from the matrix A,
% whose output (last column from A) is equal to p.
% For example, if 
%A =[ 1     1     1
%     1     2     1
%     2     1     1
%     1     3     2
%     2     2     2
%     3     1     2
%     2     3     3
%     3     2     3
%     3     3     3] 
% then submatrix(A,3) willreturn
%  ans =
%     2     3     3
%     3     2     3
%     3     3     3 


k=[];
%[r c]=size(A);
l = find(A(:,end)==p);
k = A(l,:);
%for i=1:r%length(l)%r
%    if A(i,c)==p % ovde napraviv promenna. Namesto 3 staviv br(2)
%       k=[k;A(i,:)];
%    end 
 end 
 
