# Supplementary material for: Ranking of Business Process Simulation Software Tools with DEX/QQ Hierarchical Decision Model
Source: PLoS One. 2016 Feb 12;11(2):e0148391. doi: 10.1371/journal.pone.0148391 (PMC4752506; doi:10.1371/journal.pone.0148391)
Supplement: S1 DSS Implementation — The archive contains all the necessary supporting files for DEX/QQ evaluation. The main executable file is DEX_BPSS.m. The experts preferences for each of the categories, shown in Fig 3, are given in DEX_BPSS.mat or in text format dexi.csv. After executing the DEX_BPSS.m script, the final ranking will be stored in the variable final_rank. The data in final_rank can be employed for drawing Figs 4 and 5. (ZIP) [file pone.0148391.s001.zip › simulations/supporting_m_files/travGravBibeDTH.m]

function mat = travGravBibeDTH(A2,mat_old)


 if (isempty(mat_old))
        % find all monotonic submatricies of A
      
        mat = {};
        A1=A2;
        %A1=A2(:,1:end-1);
        el=unique(A1(:,end));
        b = ones(1,size(A1,2));

        for ii = 1:length(el)

            k=find(A1(:,end)==el(ii));
            A = A1(k,:);
            if ii==1
                pom = 0;
            else
                pom = size(find(A1(:,end) < el(ii)),1);
            end

            for jj = 1:size(A,1)
                B = repmat(A(jj,:),size(A,1),1) - A >= 0;
                %ind = find(ismember(B,b,'rows'));
                ind = strmatch(b,B);
                mat{end+1} = [ind+pom (jj+pom)*ones(length(ind),1)] ;
            end

        end
        
        mat1={};
        for ii=1:size(mat,2)
            pom = clearDuplicatesH(mat{ii});%trgni gi redicite vo koi se vrshi sporeduvanje na red sam so sebe
            if ~isempty(pom)
                mat1{end+1}=pom;
            end
        end
        mat=mat1;
 else
        mat=mat_old;
 end
end
%ovoj del moze da odi vo poseben file, samo vnimavaj sekogash da vnesuvas
%sortirana matrica ...

%     for ii=1:length(mat)
%         bb=[];
%         k=mat{ii};
%         
%         for jj = 1:size(k,1)
%             
%             bb=[A2(k(1,1),:);A2(k(1,2),:)];
%             a=ismonotonicBibeH(bb); % status weather a submatrix is also monotonic according to ranking, does not allow equal rank options
%             if a==0
%                 nonMonotonic{end+1}=bb;
%             end
%             
%         end
% 
% 
% 
% end
