# Supplementary material for: Ranking of Business Process Simulation Software Tools with DEX/QQ Hierarchical Decision Model
Source: PLoS One. 2016 Feb 12;11(2):e0148391. doi: 10.1371/journal.pone.0148391 (PMC4752506; doi:10.1371/journal.pone.0148391)
Supplement: S1 DSS Implementation — The archive contains all the necessary supporting files for DEX/QQ evaluation. The main executable file is DEX_BPSS.m. The experts preferences for each of the categories, shown in Fig 3, are given in DEX_BPSS.mat or in text format dexi.csv. After executing the DEX_BPSS.m script, the final ranking will be stored in the variable final_rank. The data in final_rank can be employed for drawing Figs 4 and 5. (ZIP) [file pone.0148391.s001.zip › simulations/supporting_m_files/unique_p.m]

function [b,ndx,pos] = unique_p(a,flag1,flag2)
%UNIQUE Set unique.
%   B = UNIQUE(A) for the array A returns the same values as in A but
%   with no repetitions. B will also be sorted. A can be a cell array of 
%   strings.
%
%   UNIQUE(A,'rows') for the matrix A returns the unique rows of A.
%
%   [B,I,J] = UNIQUE(...) also returns index vectors I and J such
%   that B = A(I) and A = B(J) (or B = A(I,:) and A = B(J,:)).
%   
%   [B,I,J] = UNIQUE(...,'first') returns the vector I to index the
%   first occurrence of each unique value in A.  UNIQUE(...,'last'),
%   the default, returns the vector I to index the last occurrence.
%
%   See also UNION, INTERSECT, SETDIFF, SETXOR, ISMEMBER.

%   Copyright 1984-2006 The MathWorks, Inc.
%   $Revision: 1.24.4.6 $  $Date: 2006/06/20 20:12:02 $

%   Cell array implementation in @cell/unique.m

flagvals = {'rows' 'first' 'last'};
if nargin > 1
    options = strcmpi(flag1,flagvals);
    if nargin > 2
        options = options + strcmpi(flag2,flagvals);
        if any(options > 1) || (options(2)+options(3) > 1)
           error('MATLAB:UNIQUE:RepeatedFlag', ...
                 'You may not specify more than one value for the same option.');
        end
    end
    if sum(options) < nargin-1
        error('MATLAB:UNIQUE:UnknownFlag', 'Unrecognized option.');
    end
    byrow = (options(1) > 0);
    if options(2) > 0
        order = 'first';
    else % if options(3) > 0 || sum(options(2:3) == 0)
        order = 'last';
    end
elseif nargin == 1
    byrow = false;
    order = 'last';
else
    error('MATLAB:UNIQUE:NotEnoughInputs', 'Not enough input arguments.');
end

rows = size(a,1);
cols = size(a,2);

rowvec = (rows == 1) && (cols > 1); 

numelA = numel(a);
%nOut = 3;

if ~byrow
  
  % Handle empty: no elements.
  
  if (numelA == 0)
    % Predefine b to be of the correct type.
    b = a([]);
    if max(size(a)) > 0
      b = reshape(b,0,1);
      ndx = zeros(0,1);
      pos = zeros(0,1);
    else
      ndx = [];
      pos = [];
    end
    return
      
  elseif (numelA == 1)
    % Scalar A: return the existing value of A.
    b = a; ndx = 1; pos = 1;
    return
    
    % General handling.  
  else
    
    % Convert to columns
    a = a(:);
    
    % Convert to double array for purposes of faster sorting.
    % Additionally, UNIQUE calls DIFF, which requires double input.
    
    whichclass = class(a);    
    isdouble = strcmp(whichclass,'double');
    
    if ~isdouble
      a = double(a);
    end
    
    % Sort if unsorted.  Only check this for long lists.
    
    checksortcut = 1000;
    
    if numelA <= checksortcut || ~(issorted(a))
      %if nOut <= 1
      %  b = sort(a);
      %else
        [b,ndx] = sort(a);
      %end
    else
      b = a;
      %if nOut > 1
        ndx = (1:numelA)';  % If presorted, indices are 1,2,3,...
      %end
    end
    
    % d indicates the location of non-matching entries.
    
    db = diff(b);
    
    % Since DIFF returns NaN in both Inf and NaN cases, 
    % use slower method of detection if NaN's detected in DIFF(b).
    % After sort, Infs or NaNs will be at ends of list only.
    
    if (isnan(db(1)) || isnan(db(numelA-1)))
      d = b(1:numelA-1) ~= b(2:numelA);
    else
      d = db ~= 0;
    end
    
    if order(1) == 'l' % 'last'
       d(numelA,1) = true; % Final element is always a member of unique list.
    else % order == 'first'
       d = [true; d];      % First element is always a member of unique list.
    end
    
    b = b(d);         % Create unique list by indexing into sorted list.
    
    %if nOut == 3
      if order(1) == 'l' % 'last'
        pos = cumsum([1;full(d)]);  % Lists position, starting at 1.
        pos(numelA+1) = [];         % Remove extra element introduced by d.
      else % order == 'first'
        pos = cumsum(full(d));      % Lists position, starting at 1.
      end
      pos(ndx) = pos;             % Re-reference POS to indexing of SORT.
    %end
    
    % Create indices if needed.
    %if nOut > 1
      ndx = ndx(d);
    %end
    
    % Re-convert to correct output data type using FEVAL.
    if ~isdouble
      b = feval(whichclass,b);
    end
  end
  
  % If row vector, return as row vector.
  if rowvec
    b = b.';
    %if nOut > 1
      ndx = ndx.';
      %if nOut > 2
        pos = pos.';
      %end 
    %end
  end
  
else    % 'rows' case
  
  % Handle empty: no rows.
  
  if (rows == 0)
    % Predefine b to be of the correct type.
    b = a([]);
    ndx = [];
    pos = [];
    b = reshape(b,0,cols);
    if cols > 0
      ndx = reshape(ndx,0,1);
    end
    return
    
    % Handle scalar: one row.    
    
  elseif (rows == 1)
    b = a; ndx = 1; pos = 1;
    return
  end
  
  % General handling.
  % Conversion to double not done: SORTROWS is slower for doubles
  % than other types.
  
  %if nOut > 1 
    [b,ndx] = sortrows(a);
  %else
  %  b = sortrows(a);
  %end
  
  % d indicates the location of non-matching entries.
  
  d = b(1:rows-1,:)~=b(2:rows,:);
  
  % d = 1 if differences between rows.  d = 0 if the rows are equal.
  
  d = any(d,2);
  if order(1) == 'l' % 'last'
     d(rows,1) = true; % Final row is always member of unique list.
  else % order = 'first'
     d = [true; d];    % First row is always a member of unique list.
  end
  
  b = b(d,:);         % Create unique list by indexing into sorted list.
  
  % Create position mapping vector using CUMSUM.
  
  %if nOut == 3
        if order(1) == 'l' % 'last'
            pos = cumsum([1;full(d)]);  % Lists position, starting at 1.
            pos(rows+1) = [];           % Remove extra element introduced by d.
        else % order == 'first'
            pos = cumsum(full(d));      % Lists position, starting at 1.
        end
        pos(ndx) = pos;             % Re-reference POS to indexing of SORT.
  %end
  
  % Create indices if needed.
  %if nOut > 1
    ndx = ndx(d);
  %end
end
